# Supplementary material for: Development of a Positive Psychology Well-Being Intervention in a Community Pharmacy Setting
Source: Pharmacy (Basel). 2023 Jan 11;11(1):14. doi: 10.3390/pharmacy11010014 (PMC9844442; doi:10.3390/pharmacy11010014)
Supplement: Supplementary file 1 [file pharmacy-11-00014-s001.zip]

Archive with 1 entries (1 files):
- pharmacy-2072371-supplementary.pdf
